# Supplementary material for: Evolution of Functional Diversity in the Holozoan Tyrosine Kinome
Source: Mol Biol Evol. 2021 Sep 13;38(12):5625–39. doi: 10.1093/molbev/msab272 (PMC8662651; doi:10.1093/molbev/msab272)
Supplement: msab272_Supplementary_Data [file msab272_supplementary_data.zip]

Archive with 8 entries (8 files):
- supp algorithm s1.pdf
- supp file s1 - statistics for constraint-defined tk clusters.xls
- supp file s2 - taxonomic conservation.xls
- supp file s3 - comparison of classification schemes for human tk.xls
- supp file s4 - holozoan tk tree.pdf
- supp file s5 - holozoan tk newick.txt
- supp file s6 - holozoan tk fasta.txt
- supplemental_text_210824.docx
