# Supplementary material for: Evolution of Functional Diversity in the Holozoan Tyrosine Kinome
Source: Mol Biol Evol. 2021 Sep 13;38(12):5625–39. doi: 10.1093/molbev/msab272 (PMC8662651; doi:10.1093/molbev/msab272)
Supplement: msab272_Supplementary_Data [file msab272_supplementary_data.zip › supp file s2 - taxonomic conservation.xls]

## Sheet: cutoff=0.7
	SrcM	Tec	Abl	Frk	SrcA	SrcB	Csk	Src-Aque1	SRM	Fer	other-Fer	nematode-Fer	Eph	RTKC	HMTK	Ack	FAK	Syk	EGFR	Jak	JakB	IRKL	InsR	ALK	Sev	Lmr	CCK4	DDR	Trk	Ror	Musk	Ryk	Met	Axl	KIN6	KIN16	TK-Sp1	STYK1	Tie	FPVR	FGFR	Ret	PVR	VEGFR	PDGFR	Flt3	CSF1R	Kit	Unclassified
Ichthyosporea (species 1)	0	0	0	0	0	0	0	0	0	0	0	0	0	0	0	0	0	0	0	0	0	0	0	0	0	0	0	0	0	0	0	0	0	0	0	0	0	0	0	0	0	0	0	0	0	0	0	0	16
Filasterea (species 1)	6	0	0	0	0	0	1	0	0	0	0	0	0	0	0	0	0	0	0	0	0	0	0	0	0	0	0	0	0	0	0	0	0	0	0	0	0	0	0	0	0	0	0	0	0	0	0	0	108
Choanoflagellata (species 2)	7	1	0	0	0	0	2	0	0	0	0	0	0	18	19	0	0	0	0	0	0	3	0	0	0	0	0	0	0	0	0	0	0	0	0	0	0	0	0	0	0	0	0	0	0	0	0	0	165
Porifera (species 1)	6	3	0	1	0	0	3	20	0	0	1	0	0	0	0	0	1	0	0	0	0	15	0	0	0	0	0	0	0	0	0	0	0	0	0	0	0	0	0	0	0	0	0	0	0	0	0	0	123
Placozoa (species 2)	5	0	0	1	0	0	1	0	0	0	0	0	0	0	0	0	0	0	0	0	0	9	3	0	0	0	0	0	0	0	0	0	0	0	0	0	0	0	0	0	0	0	0	0	0	0	0	0	29
Cnidaria (species 3)	11	1	2	0	0	0	2	0	0	0	0	0	5	0	0	3	2	0	0	0	0	22	3	0	0	0	0	0	0	0	0	2	0	0	0	0	0	0	0	15	12	0	0	0	0	0	0	0	299
Rotifera (species 1)	0	0	0	0	0	0	0	0	0	0	0	0	0	0	0	0	0	0	0	0	0	4	0	0	0	0	0	0	0	0	0	0	0	0	0	0	0	0	0	0	0	0	0	0	0	0	0	0	7
Mollusca (species 6)	25	3	7	6	0	0	5	0	0	4	4	0	5	0	0	11	12	0	6	0	0	67	7	3	7	0	2	5	0	11	4	8	1	0	0	0	0	0	0	14	9	4	0	0	0	0	0	0	141
Brachiopoda (species 1)	14	3	5	1	0	0	1	0	0	1	1	0	5	0	0	5	2	0	5	0	0	20	2	6	2	0	2	3	0	1	1	2	4	0	0	0	0	0	0	3	3	1	0	0	0	0	0	0	77
Annelida (species 2)	6	2	1	1	0	0	3	0	0	1	1	0	3	0	0	2	2	0	5	0	0	16	1	1	2	0	1	2	0	1	1	1	0	0	0	0	0	0	0	5	7	1	0	0	0	0	0	0	69
Platyhelminthes (species 22)	39	14	13	0	0	0	8	0	0	4	0	0	2	0	0	25	0	4	8	0	0	48	0	0	0	0	0	0	0	0	0	10	0	0	0	0	0	0	0	0	7	0	0	0	0	0	0	0	478
Nematoda (species 54)	157	0	60	42	0	0	58	0	0	582	0	422	30	0	0	79	35	0	45	0	0	284	25	33	0	0	0	12	0	22	0	34	0	0	142	93	0	0	0	1	67	0	0	0	0	0	0	0	1167
Arthropoda (species 96)	358	91	96	85	0	0	87	0	0	94	94	0	86	0	0	145	84	0	84	0	0	834	109	59	95	0	75	109	0	73	82	169	1	0	0	0	0	0	0	228	116	60	0	0	0	0	0	0	1084
Tardigrada (species 1)	2	0	0	1	0	0	1	0	0	0	0	0	1	0	0	1	1	0	0	0	0	5	1	0	0	0	0	1	0	0	0	1	0	0	0	0	0	0	0	0	1	0	0	0	0	0	0	0	32
Echinodermata (species 2)	11	1	2	0	0	0	2	0	0	2	2	0	1	0	0	1	1	0	1	0	0	16	3	0	2	0	0	2	2	2	0	2	0	0	0	0	13	0	0	6	4	0	2	0	0	0	0	0	101
Chordata (species 162)	4156	953	667	203	1325	976	517	0	163	512	562	0	4003	0	0	631	1138	486	1356	1949	2116	4855	874	458	133	635	341	770	898	456	308	258	534	669	0	0	14	262	454	4259	1883	225	2181	853	443	176	316	349	629

## Sheet: cutoff=0.6
	SrcM	Tec	Abl	Frk	SrcA	SrcB	Csk	Src-Aque1	SRM	Fer	other-Fer	nematode-Fer	Eph	RTKC	HMTK	Ack	FAK	Syk	EGFR	Jak	JakB	IRKL	InsR	ALK	Sev	Lmr	CCK4	DDR	Trk	Ror	Musk	Ryk	Met	Axl	KIN6	KIN16	TK-Sp1	STYK1	Tie	FPVR	FGFR	Ret	PVR	VEGFR	PDGFR	Flt3	CSF1R	Kit	Unclassified
Ichthyosporea (species 1)	1	0	0	0	0	0	0	0	0	0	0	0	0	0	0	0	0	0	0	0	0	0	0	0	0	0	0	0	0	0	0	0	0	0	0	0	0	0	0	0	0	0	0	0	0	0	0	0	15
Filasterea (species 1)	6	0	0	0	0	0	1	0	0	0	0	0	0	0	0	0	0	0	0	0	0	13	0	0	0	0	0	0	0	0	0	0	0	0	0	0	0	0	0	0	0	0	0	0	0	0	0	0	95
Choanoflagellata (species 2)	8	3	0	1	0	0	2	0	0	0	0	0	0	20	22	0	0	0	0	0	0	10	0	0	0	0	0	0	0	0	0	0	0	0	0	0	0	0	0	0	0	0	0	0	0	0	0	0	153
Porifera (species 1)	8	4	1	2	0	0	3	21	0	1	1	0	0	0	0	0	1	0	0	0	0	22	0	0	0	0	0	0	0	0	0	0	0	0	0	0	0	0	0	0	0	0	0	0	0	0	0	0	113
Placozoa (species 2)	7	2	0	1	0	0	1	0	0	1	1	0	1	0	0	0	1	0	0	0	0	9	5	0	0	0	0	0	0	0	0	0	0	0	0	0	0	0	0	0	0	0	0	0	0	0	0	0	24
Cnidaria (species 3)	11	3	2	2	0	0	2	0	0	1	1	1	12	0	0	3	2	1	0	0	0	25	3	0	0	0	0	1	0	0	0	2	0	0	0	0	0	0	0	21	12	0	0	0	0	0	0	0	281
Rotifera (species 1)	0	0	0	0	0	0	0	0	0	0	0	0	0	0	0	0	1	0	0	0	0	4	0	0	0	0	0	0	0	1	0	0	0	0	0	0	0	0	0	0	0	0	0	0	0	0	0	0	6
Mollusca (species 6)	35	4	7	6	0	0	5	0	0	4	4	0	5	0	0	11	12	1	6	0	0	78	7	4	7	0	3	5	3	12	4	8	8	0	0	0	0	0	0	21	10	4	0	0	0	0	0	0	118
Brachiopoda (species 1)	14	3	5	1	0	0	1	0	0	1	1	0	5	0	0	5	2	0	5	0	0	29	2	6	2	0	2	3	0	1	1	2	8	0	0	0	0	0	0	7	3	1	0	0	0	0	0	0	71
Annelida (species 2)	11	3	1	1	0	0	3	0	0	1	1	0	3	0	0	3	2	2	5	0	0	29	1	1	2	0	1	2	1	1	1	1	3	0	0	0	0	0	0	9	8	2	0	0	0	0	0	0	44
Platyhelminthes (species 22)	86	18	22	1	0	0	22	0	0	11	2	0	2	0	0	37	8	13	20	0	0	99	5	0	1	0	0	2	0	4	0	10	0	0	0	0	0	0	0	0	12	0	0	0	0	0	0	0	329
Nematoda (species 54)	171	0	60	49	0	0	61	0	0	782	0	511	46	0	0	103	40	0	46	0	0	361	60	33	2	0	0	51	0	23	0	39	0	0	160	114	0	0	0	29	74	0	0	0	0	0	0	0	799
Arthropoda (species 96)	365	92	96	87	0	0	87	0	0	94	94	46	86	0	0	146	85	0	84	0	0	862	112	74	100	0	80	135	4	82	82	169	5	0	0	0	0	0	0	300	119	63	5	0	0	0	0	0	1022
Tardigrada (species 1)	2	0	1	1	0	0	1	0	0	0	0	0	1	0	0	1	1	0	2	0	0	6	1	0	0	0	0	1	0	1	0	1	0	0	0	0	0	0	0	1	1	0	0	0	0	0	0	0	28
Echinodermata (species 2)	13	1	2	0	0	0	3	0	0	2	2	0	1	0	0	2	1	2	2	0	0	18	3	0	2	1	1	2	2	2	0	2	2	0	0	0	14	0	0	8	4	0	2	2	0	0	0	0	89
Chordata (species 162)	4284	956	667	222	1341	985	518	0	208	561	762	0	4036	0	0	632	1138	486	1358	1971	2122	4945	884	460	135	638	342	770	900	459	309	258	537	672	0	0	16	276	454	4315	1893	227	2202	860	446	179	322	349	422
