# Supplementary material for: Evolution of Functional Diversity in the Holozoan Tyrosine Kinome
Source: Mol Biol Evol. 2021 Sep 13;38(12):5625–39. doi: 10.1093/molbev/msab272 (PMC8662651; doi:10.1093/molbev/msab272)
Supplement: msab272_Supplementary_Data [file msab272_supplementary_data.zip › supp file s5 - holozoan tk newick.txt]

((((((((((((((((((HCK_Human_SrcB:0.0955186,LYN_Human_SrcB:0.145117)100:0.0326089,BLK_Human_SrcB:0.212293)100:0.0374603,LCK_Human_SrcB:0.19223)100:0.192768,(((SRC_Human_SrcA:0.092796,YES_Human_SrcA:0.0443336)100:0.0379923,FGR_Human_SrcA:0.224375)100:0.0222923,FYN_Human_SrcA:0.0912986)100:0.0976776)100:0.116365,((A0A267GCB7_Platyhelminthes_SrcM:0.426724,T1G5J5_Annelida_SrcM:0.357439)100:0.106744,A0A1X7T8N2_Porifera_SrcAque1:1.37326)91:0.0793015)72:0.0871141,A0A369SLX8_Placozoa_Frk:0.370615)64:0.0412016,(((((T1FUN3_Annelida_Frk:0.0840523,A0A1S3J980_Brachiopoda_Frk:0.0471371)100:0.00405457,A0A0L8H3V7_Mollusca_Frk:0.0733746)100:0.0637663,(A0A1D1VCB2_Tardigrada_Frk:0.0907947,B4J9U9_Arthropoda_Frk:0.0831035)100:0.0445091)98:0.0406043,A0A0V1PBG3_Nematoda_Frk:0.200349)100:0.104736,A0A0D2VWM5_Filasterea_SrcM:0.215028)40:0.0143445)60:0.0203005,((A0A1X7URZ2_Porifera_Frk:0.219122,A0A1X7U4T8_Porifera_SrcM:0.380812)90:0.0307154,(B3S2E6_Placozoa_SrcM:0.382306,FRK_Human_Frk:0.231195)94:0.0794864)71:0.0294609)71:0.0966479,(SRM_Human_SRM:0.462619,BRK_Human_SRM:0.52691)100:0.331539)100:0.251467,((((((((A0A1S3J8E6_Brachiopoda_Abl:0.100307,A0A419PEK7_Platyhelminthes_Abl:0.392376)76:0.0379826,((A0A2C9KAV2_Mollusca_Abl:2.8741e-06,A0A2C9KAP0_Mollusca_SrcM:2.8741e-06)100:0.119886,T1EXT6_Annelida_Abl:0.194722)89:0.0440695)75:0.021027,(A0A0K0FYI6_Nematoda_Abl:0.32851,A0A368H7G0_Nematoda_SrcM:0.0892355)100:0.184377)83:0.0339775,(A0A1V9WZN5_Arthropoda_Abl:0.159453,A0A1D1V166_Tardigrada_SrcM:0.283037)98:0.0536988)99:0.103086,(ARG_Human_Abl:0.055986,ABL_Human_Abl:0.0196336)100:0.107925)92:0.0494219,(W4Z732_Echinodermata_Abl:0.10443,A0A2G8JLB5_Echinodermata_SrcM:0.105749)100:0.218303)93:0.0389931,(A7RN18_Cnidaria_Abl:0.0965206,A0A2B4SKV9_Cnidaria_SrcM:0.0967303)100:0.0792448)100:0.19219,F2UBY9_Choanoflagellata_SrcM:0.294475)100:0.217295)86:0.0399108,((((((((R7UTR8_Annelida_Csk:0.236771,A0A1S3ICC4_Brachiopoda_Csk:0.253048)55:0.034629,A0A3S1BL98_Mollusca_Csk:0.32505)100:0.0642169,(A0A1D1V0P3_Tardigrada_Csk:0.387029,A0A423SJI1_Arthropoda_Csk:0.260918)99:0.0883778)99:0.0708035,(((CTK_Human_Csk:0.584341,CSK_Human_Csk:0.206445)97:0.136172,W4Z1W8_Echinodermata_Csk:0.376776)62:0.0704788,A0A2B4SRA8_Cnidaria_Csk:0.415532)50:0.0761832)43:0.0373718,(((A0A0V1CGQ5_Nematoda_Csk:0.381563,A0A504YH76_Platyhelminthes_Csk:0.873197)99:0.216086,A0A1X7UYW9_Porifera_Csk:0.345649)38:0.0398392,A0A369RRL5_Placozoa_Csk:0.718599)39:0.0707758)99:0.164111,F2UI96_Choanoflagellata_Csk:0.560315)98:0.117465,A0A0D2X1S2_Filasterea_Csk:0.33321)100:0.363181,(((((((ITK_Human_Tec:0.365411,TXK_Human_Tec:0.23945)94:0.0549389,TEC_Human_Tec:0.212168)100:0.159757,(BTK_Human_Tec:0.231158,BMX_Human_Tec:0.289141)68:0.045218)100:0.260654,W4Y965_Echinodermata_Tec:0.489517)97:0.0413694,(((A0A4Z2DFS2_Platyhelminthes_Tec:0.850393,A0A2T7PM11_Mollusca_Tec:0.331851)86:0.0910247,A0A1S3JTV4_Brachiopoda_Tec:0.239991)87:0.0800309,(A0A1I8PPF4_Arthropoda_Tec:0.15161,T1G000_Annelida_Tec:0.845336)86:0.0717078)99:0.107138)96:0.102455,(A0A1X7VP05_Porifera_Tec:0.377242,A9UXP1_Choanoflagellata_Tec:0.392035)91:0.133962)53:0.0406085,A0A3M6TWA7_Cnidaria_Tec:0.413924)100:0.258017)88:0.0967693)100:0.198106,((((((T1G039_Annelida_otherFer:0.339877,A0A1S3JAL9_Brachiopoda_otherFer:0.224264)96:0.0807678,(A0A210PXY8_Mollusca_otherFer:0.159308,A0A0L8HJU6_Mollusca_Fer:0.21072)99:0.0404505)99:0.103745,A0A443SSI2_Arthropoda_otherFer:0.417613)95:0.066323,A0A4S2LV22_Platyhelminthes_Fer:0.718018)98:0.0574022,W4ZAA9_Echinodermata_otherFer:0.448082)93:0.016734,((FER_Human_otherFer:0.246433,FES_Human_otherFer:0.342504)100:0.124054,A0A1X7TWX1_Porifera_otherFer:0.359586)99:0.0702011)100:0.332069)96:0.0779795,(((((((((((((A0A1S3HAD4_Brachiopoda_EGFR:0.0687441,A0A0L8I1B4_Mollusca_EGFR:0.106091)99:0.0560757,T1EEW8_Annelida_EGFR:0.34108)99:0.0861998,J9K821_Arthropoda_EGFR:0.35193)95:0.041047,((HER4_Human_EGFR:0.0745929,HER3_Human_EGFR:0.552312)93:0.0491548,(HER2_Human_EGFR:0.12807,EGFR_Human_EGFR:0.0964873)100:0.0771504)100:0.142377)94:0.0609078,A0A0V0X0Q1_Nematoda_EGFR:0.380302)97:0.0589806,A0A2G8L105_Echinodermata_EGFR:0.285412)98:0.107434,A0A267H647_Platyhelminthes_EGFR:0.432952)100:0.515246,((JAK3b_Human_JakB:0.439307,JAK2b_Human_JakB:0.31749)82:0.140192,(JAK1b_Human_JakB:0.328337,TYK2b_Human_JakB:0.462997)100:0.23783)100:1.6795)52:0.0870319,(((JAK3_Human_Jak:0.44801,JAK2_Human_Jak:0.235207)100:0.223968,(JAK1_Human_Jak:0.299339,TYK2_Human_Jak:0.444652)100:0.190521)100:0.865967,((SYK_Human_Syk:0.238318,ZAP70_Human_Syk:0.415697)100:0.341331,A0A3Q0KPN7_Platyhelminthes_Syk:0.487106)100:0.345077)41:0.0298193)55:0.057911,((((((((R7VLR4_Annelida_Ack:0.0902865,A0A2R2MQI1_Brachiopoda_Ack:0.127553)100:0.0384689,A0A0L8I0V9_Mollusca_Ack:0.273787)100:0.0634349,(A0A1D1W5Q2_Tardigrada_Ack:0.569486,A0A2J7PML9_Arthropoda_Ack:0.138526)82:0.0826134)82:0.0269499,ACK_Human_Ack:0.233616)82:0.0556381,A0A2G8KMX6_Echinodermata_Ack:0.367047)82:0.103184,TNK1_Human_Ack:1.02357)100:0.0989395,A0A3M6TA24_Cnidaria_Ack:0.517528)100:0.262532,(A0A498SD25_Nematoda_Ack:0.463664,W6UTQ0_Platyhelminthes_Ack:0.480416)100:0.298915)100:0.353594)90:0.0961359,((((((((((A0A1D1VCM1_Tardigrada_FAK:0.417489,A0A0L8GYB8_Mollusca_FAK:0.102281)89:0.0881608,A0A2R2MTP9_Brachiopoda_FAK:0.0848618)89:0.0447072,R7TYU7_Annelida_FAK:0.205909)88:0.0309125,A0A195FUN6_Arthropoda_FAK:0.203259)100:0.0843982,A0A2G8LI83_Echinodermata_FAK:0.222766)99:0.0512945,FAK_Human_FAK:0.234097)98:0.0497007,A0A2B4SGH0_Cnidaria_FAK:0.273091)97:0.098426,A0A1X7UW36_Porifera_FAK:0.50478)99:0.0674024,PYK2_Human_FAK:0.53584)99:0.112465,A0A2A2L1M9_Nematoda_FAK:0.793936)100:0.312592)97:0.101522,A9UPG3_Choanoflagellata_HMTK:1.1823)98:0.106878,(((((((((EphB6_Human_Eph:0.592045,EphB4_Human_Eph:0.0748242)96:0.0484386,(EphB3_Human_Eph:0.0583855,EphB1_Human_Eph:0.0468455)100:0.0273621)96:0.0249405,EphB2_Human_Eph:0.037212)96:0.0523291,(EphA1_Human_Eph:0.496538,EphA2_Human_Eph:0.181255)91:0.0907206)48:0.0195283,((((EphA10_Human_Eph:0.630603,EphA7_Human_Eph:0.0617204)91:0.0468626,(EphA8_Human_Eph:0.219546,EphA6_Human_Eph:0.0751416)91:0.0343782)96:0.0195761,(EphA3_Human_Eph:0.062052,EphA5_Human_Eph:0.0559082)99:0.0339803)46:0.011554,EphA4_Human_Eph:0.0636512)46:0.0172038)99:0.130689,((((A0A267H1U6_Platyhelminthes_Eph:0.314336,V4AD33_Mollusca_Eph:0.0859975)91:0.0190295,A0A1S3HZJ3_Brachiopoda_Eph:0.0739637)99:0.0177992,T1EGM5_Annelida_Eph:0.484522)84:0.0295391,((A0A1D1VAH9_Tardigrada_Eph:0.26165,A0A2G5UWV9_Nematoda_Eph:0.6368)56:0.0403442,A0A151WZE6_Arthropoda_Eph:0.0879698)95:0.0781479)85:0.045857)61:0.0239317,W4ZG41_Echinodermata_Eph:0.230093)96:0.158885,A7S5K8_Cnidaria_Eph:0.231059)100:0.414654,A9V7X1_Choanoflagellata_RTKC:1.16272)92:0.198417)85:0.0788894)87:0.114742,(((((((((((((A0A210PMG4_Mollusca_Ror:0.0986396,A0A2C9M9W7_Mollusca_IRKL:0.147576)65:0.0342858,A0A1S3H5K6_Brachiopoda_Ror:0.211161)55:0.0194319,R7V7W5_Annelida_Ror:0.209781)72:0.0294155,A0A267H6Y5_Platyhelminthes_IRKL:0.644735)64:0.0197093,((ROR2_Human_Ror:0.320399,ROR1_Human_Ror:0.17347)100:0.165656,A0A226CWB7_Arthropoda_Ror:0.234641)61:0.0613072)82:0.0552847,(A0A2G8JYC0_Echinodermata_Ror:0.39999,A0A0V1L3X7_Nematoda_Ror:0.420365)60:0.0599437)100:0.259242,((((A0A1S3KD51_Brachiopoda_Musk:0.227167,A0A210QBD3_Mollusca_Musk:0.275689)100:0.0505749,N1PB23_Annelida_Musk:0.248179)100:0.0864373,(B4MPC1_Arthropoda_Musk:0.266726,A0A182P128_Arthropoda_IRKL:0.101133)100:0.135996)100:0.10372,MUSK_Human_Musk:0.14816)100:0.399459)92:0.0549394,A0A1X7VBN5_Porifera_IRKL:0.704152)89:0.0454605,(((TRKC_Human_Trk:0.0844129,TRKA_Human_Trk:0.20159)100:0.0454084,TRKB_Human_Trk:0.0567702)100:0.139035,A0A2G8LPL7_Echinodermata_Trk:0.390121)100:0.27263)99:0.128937,((((((A0A1D1VB74_Tardigrada_DDR:0.189056,A0A0V0TFT4_Nematoda_DDR:0.646762)99:0.113813,A0A154PB43_Arthropoda_DDR:0.988389)90:0.0405296,A0A433T4G1_Mollusca_DDR:0.156737)72:0.0606177,R7UMC7_Annelida_DDR:0.24166)71:0.0162376,A0A1S3H8M2_Brachiopoda_DDR:0.196139)99:0.0886008,((DDR2_Human_DDR:0.160384,DDR1_Human_DDR:0.254528)100:0.104534,W4ZEY4_Echinodermata_DDR:0.313694)100:0.0596807)100:0.410876)99:0.165937,(((((R7U0F8_Annelida_CCK4:0.22523,A0A0L8G1C7_Mollusca_CCK4:0.49381)100:0.1436,A0A1S3HNG7_Brachiopoda_CCK4:0.305865)100:0.146715,A0A067QT27_Arthropoda_CCK4:0.540663)100:0.190731,CCK4_Human_CCK4:0.232556)100:0.550572,((LMR3_Human_Lmr:0.351502,LMR2_Human_Lmr:0.506872)92:0.0353931,LMR1_Human_Lmr:0.264875)100:1.2293)97:0.227544)97:0.114402,((((((((R7UWH5_Annelida_ALK:0.137311,(A0A1S3JBI9_Brachiopoda_ALK:2.8741e-06,A0A1S3HKD4_Brachiopoda_IRKL:2.8741e-06)100:0.152454)100:0.112758,(A0A1B0ARC4_Arthropoda_ALK:0.280005,A0A182E1F2_Nematoda_ALK:0.433856)53:0.0588794)80:0.0576169,A0A2T7NX39_Mollusca_ALK:0.463056)78:0.0589249,(ALK_Human_ALK:0.0892648,LTK_Human_ALK:0.165813)100:0.146585)47:0.0445296,W4YML2_Echinodermata_ALK:0.361528)100:0.330037,((((((R7V7P0_Annelida_Sev:0.118237,A0A2C9JKC2_Mollusca_Sev:0.213376)96:0.0208377,A0A1S3HGI1_Brachiopoda_Sev:0.238759)96:0.0477389,A0A162CIF0_Arthropoda_Sev:0.288777)96:0.0664586,W4ZJQ4_Echinodermata_Sev:0.424223)67:0.0630678,ROS_Human_Sev:0.266293)98:0.184954,A0A3M7P8X4_Rotifera_IRKL:0.945884)83:0.0839427)100:0.188867,(((((((A0A0N0BDV4_Arthropoda_InsR:0.243294,A0A433U8X7_Mollusca_InsR:0.341158)83:0.0263005,A0A1D1UZH7_Tardigrada_InsR:0.338154)96:0.0540532,(R7TZL3_Annelida_InsR:0.187535,A0A1S3HAX7_Brachiopoda_InsR:0.157248)87:0.0318615)90:0.0485457,((A0A0V1KR95_Nematoda_InsR:0.218463,A0A016UMA1_Nematoda_IRKL:0.456741)100:0.423932,A0A3M6TC03_Cnidaria_InsR:0.160408)93:0.084453)88:0.0515939,((IRR_Human_InsR:0.219292,IGF1R_Human_InsR:0.0625498)100:0.0722215,INSR_Human_InsR:0.104606)98:0.0462246)92:0.0390898,(B3RT16_Placozoa_InsR:0.0432249,A0A369RPK9_Placozoa_IRKL:0.167869)100:0.351698)99:0.100605,A0A2G8KCM3_Echinodermata_InsR:0.387562)100:0.372011)93:0.0435202,F2UJN7_Choanoflagellata_IRKL:0.711584)97:0.0652186)95:0.0761471,(((((((((((((A0A0V0VXZ8_Nematoda_FGFR:0.136236,A0A5S6QST0_Nematoda_FPVR:0.0677543)100:0.266013,A0A1B0GCP7_Arthropoda_FGFR:0.498659)91:0.0186561,(Q26614_Echinodermata_FGFR:2.8741e-06,W4YXV6_Echinodermata_FPVR:2.8741e-06)100:0.317051)96:0.0163048,((((A0A0L8HUQ1_Mollusca_FGFR:2.8741e-06,A0A0L8HTJ0_Mollusca_FPVR:2.8741e-06)100:0.18133,T1G4A9_Annelida_FGFR:0.445384)100:0.0881157,R7TKL8_Annelida_FPVR:0.261281)99:0.0158802,A0A1S3I3V5_Brachiopoda_FGFR:0.142023)100:0.09041)93:0.0331042,(((FGFR2_Human_FGFR:0.0348378,FGFR1_Human_FGFR:0.0713958)100:0.0309733,FGFR3_Human_FGFR:0.0283975)100:0.0432465,FGFR4_Human_FGFR:0.151836)100:0.155159)98:0.0608526,(A7RHA0_Cnidaria_FGFR:0.282212,A0A2B4SPQ4_Cnidaria_FPVR:0.421032)88:0.0655201)94:0.062288,(((((KIT_Human_Kit:0.229041,FMS_Human_CSF1R:0.222014)100:0.093697,FLT3_Human_Flt3:0.326924)100:0.108009,(PDGFRa_Human_PDGFR:0.104361,PDGFRb_Human_PDGFR:0.228307)100:0.14424)100:0.223048,(((KDR_Human_VEGFR:0.134867,FLT4_Human_VEGFR:0.136547)99:0.023988,FLT1_Human_VEGFR:0.110773)100:0.133117,W4YYU5_Echinodermata_PVR:0.453677)99:0.0916821)100:0.151876,(A0A3B0JBR4_Arthropoda_FPVR:0.488578,A0A2R2MIS2_Brachiopoda_FPVR:0.355745)100:0.154881)100:0.261351)98:0.118952,((((R7VHS3_Annelida_Ret:0.271996,A0A0L8G3A4_Mollusca_Ret:0.224223)100:0.0681397,A0A1S3H9Z7_Brachiopoda_Ret:0.238908)79:0.0401202,E2AA13_Arthropoda_Ret:0.376989)100:0.142326,RET_Human_Ret:0.190498)100:0.248505)97:0.043436,A0A1D1VPA8_Tardigrada_FGFR:0.683523)97:0.0934989,A0A4S2M0X2_Platyhelminthes_FGFR:0.644116)97:0.0532809,(TIE2_Human_Tie:0.103041,TIE1_Human_Tie:0.0909004)100:0.672214)98:0.161018,((A0A0N4X6C4_Nematoda_KIN6:1.38299,A8XR67_Nematoda_KIN16:1.49516)96:0.321298,(A0A2G8JBG8_Echinodermata_TKSp1:0.775946,SuRTK106_Human_STYK1:1.6409)99:0.185698)96:0.102765)98:0.109118,(((((((A0A212ES33_Arthropoda_Ryk:0.419024,A0A5S6R625_Nematoda_Ryk:0.635791)65:0.0957869,(A0A1D1W681_Tardigrada_Ryk:1.00883,A0A4Z2CVB7_Platyhelminthes_Ryk:0.838006)65:0.19922)89:0.116153,((A0A2R2ML17_Brachiopoda_Ryk:0.173857,A0A0L8FPB9_Mollusca_Ryk:0.230988)91:0.0525985,R7U4C7_Annelida_Ryk:0.334757)91:0.0786808)100:0.112887,A0A3M6T6M3_Cnidaria_Ryk:0.364479)71:0.0606996,RYK_Human_Ryk:0.2477)67:0.0613121,W4Y3P2_Echinodermata_Ryk:0.489208)100:0.76161,((((A0A087TGG5_Arthropoda_Met:0.19505,V3ZP67_Mollusca_Met:0.295777)100:0.143312,(RON_Human_Met:0.369992,MET_Human_Met:0.191771)100:0.257219)98:0.0783266,A0A1S3I5W9_Brachiopoda_Met:0.620845)99:0.32952,((MER_Human_Axl:0.196807,TYRO3_Human_Axl:0.332799)62:0.0733877,AXL_Human_Axl:0.148095)100:0.538064)42:0.0637785)99:0.225836)98:0.110479)97:0.161541)97:0.194879,AcaPTK3_Amoebozoa_GroupB:1.57857)95:0.0682886,(A0A016WGM4_Nematoda_nematodeFer:0.265131,K7H714_Nematoda_Fer:0.748271)100:1.06631)96:0.104339,(AcaPTK5_Amoebozoa_GroupB:0.828075,AcaPTK4_Amoebozoa_GroupB:0.727275)100:0.394994)97:0.116442,(((((IRAK3_Human_TKL:0.678871,IRAK2_Human_TKL:1.87429)100:0.406334,IRAK1_Human_TKL:0.831645)100:0.389365,IRAK4_Human_TKL:1.05418)100:0.510699,MLKL_Human_TKL:1.58247)94:0.132861,((RIPK3_Human_TKL:1.22461,RIPK2_Human_TKL:1.06443)97:0.299479,RIPK1_Human_TKL:1.29985)100:0.245399)97:0.116442);
